# Supplementary material for: Antibacterial Activity of Chinese Red Propolis against Staphylococcus aureus and MRSA
Source: Molecules. 2022 Mar 4;27(5):1693. doi: 10.3390/molecules27051693 (PMC8911571; doi:10.3390/molecules27051693)
Supplement: Supplementary file 1 [file molecules-27-01693-s001.zip]

Archive with 1 entries (1 files):
- molecules-1546882-supplementary.pdf
